# Supplementary material for: Monepantel is a non-competitive antagonist of nicotinic acetylcholine receptors from Ascaris suum and Oesophagostomum dentatum
Source: Int J Parasitol Drugs Drug Resist. 2017 Dec 16;8(1):36–42. doi: 10.1016/j.ijpddr.2017.12.001 (PMC5963102; doi:10.1016/j.ijpddr.2017.12.001)
Supplement: Data Profile [file mmc1.xml]

<?xml version="1.0" encoding="UTF-8" standalone="no"?><data:data><datasets><author>alanr@iastate.edu</author><type>0</type><dataset><value>1</value><reason>Data will be made available on request</reason><comments/></dataset></datasets></data:data>
